# Supplementary material for: The Multi-Loci Genotypes of the Myostatin Gene Associated with Growth Indicators of Intensively Fattened Lambs of Latvian Sheep
Source: Animals (Basel). 2024 Nov 1;14(21):3143. doi: 10.3390/ani14213143 (PMC11545172; doi:10.3390/ani14213143)
Supplement: Supplementary file 1 [file animals-14-03143-s001.zip]

Archive with 1 entries (1 files):
- animals-3255979-supplementary.pdf
